# Supplementary material for: Serial Coronary Artery Calcium Progression and Risk of Major Adverse Cardiovascular Events in an Asian Cohort
Source: J Clin Med. 2026 Jun 16;15(12):4652. doi: 10.3390/jcm15124652 (PMC13302396; doi:10.3390/jcm15124652)
Supplement: Supplementary file 1 [file jcm-15-04652-s001.zip]

Archive with 1 entries (1 files):
- jcm-4339607-supplementary.pdf
